# Supplementary material for: Differential impact of body mass index and its change on the risk of breast cancer by molecular subtype: A case-control study in Japanese women
Source: Springerplus. 2012 Oct 23;1(1):39. doi: 10.1186/2193-1801-1-39 (PMC3550694; doi:10.1186/2193-1801-1-39)
Supplement: Supplementary file 1 — Additional file 1: Table S1. Associations between BMI and breast cancer risk by tumor. (XLS 40 KB) [file 40064_2012_47_MOESM1_ESM.xls]

## Sheet: table2
Table 2. Odds ratios (ORs) of breast cancer by the distribution of body mass index (BMI).
		All (n=2145)			Premenopausal (n=1020)			Postmenopausal (n=1119)
	Case / Control			Case / Control			Case / Control
	(n=715 / 1430)	ORs 95% CI		(n=340 / 680)	ORs 95% CI		(n=373 / 746)	ORs 95% CI		Painteraction
Current BMI (kg / ㎡)
< 18.5	59 / 150	0.93 0.66 - 1.33		41 / 83	1.11 0.70 - 1.76		17 / 67	0.66 0.36 - 1.23
18.5 - 21.9	293 / 679	1.00 (ref.)		175 / 377	1.00 (ref.)		118 / 299	1.00 (ref.)
22 - 24.9	210 / 379	1.26 0.99 - 1.59		84 / 144	1.08 0.75 - 1.55		125 / 234	1.38 0.99 - 1.93
≥ 25	148 / 210	1.61 1.23 - 2.11		36 / 74	0.88 0.55 - 1.41		112 / 136	1.98 1.39 - 2.82
Unknown	5 / 12			4 / 2			1 / 10
per1 kg / ㎡ increase		1.06 1.02 - 1.09			0.98 0.93 - 1.03			1.11 1.06 - 1.15
Ptrend		< 0.001			. 0.373			< 0.001		0.0036
BMI at age 20 years
< 18.5	120 / 295	0.79 0.61 - 1.01		72 / 174	0.81 0.57 - 1.14		47 / 119	0.74 0.50 - 1.09
18.5 - 21.9	452 / 842	1.00 (ref.)		221 / 412	1.00 (ref.)		230 / 429	1.00 (ref.)
22 - 24.9	116 / 229	0.91 0.70 - 1.19		39 / 75	0.88 0.55 - 1.39		77 / 153	0.95 0.67 - 1.33
≥ 25	17 / 35	0.81 0.43 - 1.51		5 / 12	0.77 0.25 - 2.39		12 / 23	0.88 0.40 - 1.92
Unknown	10 / 29			3 / 7			7 / 22
per1 kg / ㎡ increase		1.02 0.98 - 1.07			1.03 0.96 - 1.11			1.02 0.96 - 1.08
Ptrend		. 0.346			. 0.359			. 0.601		0.883
BMI change (from age 20 to the current age)
< -4	9 / 24	0.72 0.31 - 1.65		5 / 5	1.88 0.49 - 7.19		4 / 19	0.40 0.12 - 1.33
-4 to -2.1	30 / 83	0.80 0.51 - 1.26		16 / 27	1.22 0.62 - 2.42		14 / 56	0.58 0.30 - 1.14
-2 to +1.9	335 / 717	1.00 (ref.)		199 / 402	1.00 (ref.)		135 / 314	1.00 (ref.)
+2 to +4.9	221 / 421	1.05 0.84 - 1.32		86 / 185	0.86 0.61 - 1.22		134 / 233	1.15 0.83 - 1.58
+5 to +7.9	72 / 122	1.30 0.92 - 1.86		20 / 39	1.07 0.56 - 2.05		52 / 83	1.42 0.91 - 2.20
≥ +8	34 / 28	2.56 1.49 - 4.38		8 / 15	0.96 0.37 - 2.46		26 / 13	4.42 2.10 - 9.28
Unknown	14 / 35			6 / 7			8 / 28
per1 kg / ㎡ increase		1.06 1.03 - 1.10			0.95 0.90 - 1.01			1.12 1.07 - 1.17
Ptrend		< 0.001			. 0.102			< 0.001		< 0.001
ORs were adjusted for age, age at menarche, menopause, parity, age at first live birth, family history of breast cancer, total exercise, hormon use, and referral pattern to our hospital. aAnalysis of the likelihood test for equality between BMI and menopausal status.
